# Supplementary material for: Distinct Neurodegenerative Pathways in Two NBIA Subtypes: Inflammatory Activation in C19orf12 but Not in PANK2 Mutation Carriers
Source: Cells. 2025 Nov 17;14(22):1801. doi: 10.3390/cells14221801 (PMC12651203; doi:10.3390/cells14221801)
Supplement: Supplementary file 1 [file cells-14-01801-s001.zip]

Archive with 1 entries (1 files):
- cells-3961590-supplementary.pdf
